# Supplementary material for: 10-year level, trends and socio-demographic disparities of obesity among Ghanaian adults—A systematic review and meta-analysis of observational studies
Source: PLOS Glob Public Health. 2024 Jan 25;4(1):e0002844. doi: 10.1371/journal.pgph.0002844 (PMC10810441; doi:10.1371/journal.pgph.0002844)
Supplement: S1 Data — (XLSX) [file pgph.0002844.s002.xlsx]

## Sheet: obesity
		OBESITY
study name	N	cases	Qi						Female	Male	Young adults	Aged	Rural	Urban	High educational level	Low education level	2013/2014	2015/2016	2017/2018	2019/2020	Diabetes patients	Non-diabetes patients	Middle Sector	Northern Sector	Southern Sector	Married	Single
Eric Kwasi Ofori et al. 2019	120	26	0.75						Addae et al. 2022	Appiah et al. 2020	Addae et al. 2022	Lartey et al. (F) 2019	Agongo et al. (F) 2018	Addae et al. 2022	Duodu et al. (F) 2015	Agyemang et al. (F rural) 2016	Kasu et al. (F) 2015	Duodu et al. (F) 2015	Addae et al. 2022	Anto et al. 2020	Mogre et al.(F) 2015	Kasu et al. (F) 2015	Obirikorang et al. (F) 2016	Suara et al. 2019	Kasu et al. (F) 2015	Obirikorang et al. (F) 2016	Obirikorang et al. (F)a 2017
Addae et al. 2022	455	56	0.8						Kushetor et. 2020	Dake at al. (M) 2016	Kushetor et. 2020	Lartey et al. (M) 2019	Ramsay et al. (F) 2018	Suara et al. 2019	Duodu et al. (M) 2015	Agyemang et al. (F urban) 2016	Kasu et al. (M) 2015	Duodu et al. (M) 2015	Ramsay et al. (F) 2018	Ofori & Angmorterh 2019	Obirikorang et al. (F) 2016	Kasu et al. (M) 2015	Obirikorang et al. (M) 2016	Mogre et al.(F) 2015	Kasu et al. (M) 2015	Obirikorang et al. (M) 2016	Obirikorang et al. (M)a 2017
Kushetor et. 2020	4337	539	0.7						Suara et al. 2019	Mogre et al (M) 2015	Suara et al. 2019	Agbozo et al., 2018	Kasu et al. (F) 2015	Dake at al. (F) 2016	Kasu et al. (F) 2015	Agyemang et al. (M rural) 2016	Obirikorang et al. (F)a 2017	Stringhini et al. 2016	Ramsay et al. (M) 2018	Agyei et al. 2022	Mogre et al (M) 2015	Obirikorang et al. (F)a 2017	Obirikorang et al. (F)a 2017	Mogre et al (M) 2015	Doku 2017	Chauwa et al. (F) 2020	Agyemang et al. (F rural) 2016
Suara et al. 2019	277	63	0.7						Dake at al. (F) 2016	Lartey et al. (M) 2019	Dake at al. (F) 2016		Agongo et al. (M) 2018	Obirikorang et al. (F)a 2017	Kasu et al. (M) 2015	Agyemang et al. (M urban) 2016	Aryee et al (F) 2013	Obirikorang et al. (F)b 2016	Suara et al. 2019	Appiah et al. 2020	Obirikorang et al. (M) 2016	Aryee et al (F) 2013	Obirikorang et al. (M)a 2017	Aryee et al (F) 2013	Dake at al. (F) 2016	Osei-Yeboah et al. (F) 2018	Agyemang et al. (F urban) 2016
Addo et al. 2015	180	32	0.8						Mogre et al.(F) 2015	Obirikorang et al. (M) 2016	Agongo et al. (F) 2018		Ramsay et al. (M) 2018	Aryee et al (F) 2013	Stringhini et al. 2016	Agongo et al. (F) 2018	Mogre et al. (F) 2014	Obirikorang et al. (M)b	Kortei et al. 2021	Eric Kwasi Ofori et al. 2019		Mogre et al. (F) 2014	Arthur et al. 2014	Mogre et al. (F) 2014	Dake at al. (M) 2016	Mogre et al. (F)a 2015	Agyemang et al. (M rural) 2016
Appiah et al. 2020	100	10	0.65						Lartey et al. (F) 2019	Agongo et al. (M) 2018	Ramsay et al. (F) 2018		Kasu et al. (M) 2015	Obirikorang et al. (F)b 2016	Addae et al. 2022	Agongo et al. (M) 2018	Obirikorang et al. (M)a 2017	Addo et al. 2015	Agbozo et al., 2018	Chauwa et al. (F) 2020		Obirikorang et al. (M)a 2017	Obirikorang et al. (rural) 2015	Aryee et al (M) 2013	Duodu et al. (F) 2015	Chauwa et al. (M) 2020	Agyemang et al. (M urban) 2016
Dake at al. (M) 2016	302	14	0.75						Obirikorang et al. (F) 2016	Agyemang et al. (M rural) 2016	Li et al. (F) 2020		Stringhini et al. 2016	Mogre et al. (F) 2014	Obirikorang et al. (F)a 2017	Kunutsor and Powles 2014	Aryee et al (M) 2013	Agyemang et al. (F rural) 2016		Osei-Yeboah et al. (F) 2018		Aryee et al (M) 2013	Obirikorang et al. (urban) 2015	Mogre et al. (M) 2014	Duodu et al. (M) 2015	Osei-Yeboah et al. (M) 2018	Mogre et al. (F) 2014
Dake at al. (F) 2016	355	108	0.75						Agongo et al. (F) 2018	Agyemang et al. (M urban) 2016	Obirikorang et al. (F)a 2017		Kunutsor and Powles 2014	Appiah et al. 2020	Aryee et al (F) 2013	Dake at al. (F) 2016	Mogre et al. (M) 2014	Agyemang et al. (F urban) 2016		Mogre et al. (F)a 2015		Mogre et al. (M) 2014	Agyemang et al. (F rural) 2016	Kunutsor and Powles 2014	Addo et al. 2015	Mogre et al. (M)a 2015	Mogre et al. (M) 2014
Mogre et al (M) 2015	74	18	0.75						Agyemang et al. (F rural) 2016	Ramsay et al. (M) 2018	Aryee et al (F) 2013			Dake at al. (M) 2016	Obirikorang et al. (F)b 2016	Dake at al. (M) 2016	Arthur et al. 2014	Agyemang et al. (M rural) 2016		Chauwa et al. (M) 2020		Arthur et al. 2014	Agyemang et al. (F urban) 2016	Yakong et al.(F) 2015	Kortei et al. 2021	Suara et al. 2019	Obirikorang et al. (F)b 2016
Mogre et al.(F) 2015	148	59	0.75						Agyemang et al. (F urban) 2016	Li et al. (M) 2020	Obirikorang et al. (F)b 2016			Anto et al. 2020	Mogre et al. (F) 2014		Doku 2017	Agyemang et al. (M urban) 2016		Osei-Yeboah et al. (M) 2018		Doku 2017	Agyemang et al. (M rural) 2016	Yakong et al.(M) 2015	Agbozo et al., 2018	Mogre et al.(F) 2015	Obirikorang et al. (M)b
Lartey et al. (M) 2019	682	38	0.6						Ramsay et al. (F) 2018	Chauwa et al. (M) 2020	Duodu et al. (F) 2015			Obirikorang et al. (M)a 2017	Anto et al. 2020		Tuoyire et al. 2018	Agongo et al. (F) 2018		Mogre et al. (M)a 2015		Tuoyire et al. 2018	Agyemang et al. (M urban) 2016	Obirikorang et al. (F)b 2016	Ofori & Angmorterh 2019	Mogre et al (M) 2015	Tuoyire et al. 2018
Lartey et al. (F) 2019	981	211	0.6						Tuoyire et al. 2018	Osei-Yeboah et al. (M) 2018	Kasu et al. (F) 2015			Aryee et al (M) 2013	Obirikorang et al. (M)a 2017		Kunutsor and Powles 2014	Agongo et al. (M) 2018				Kunutsor and Powles 2014	Chauwa et al. (F) 2020	Obirikorang et al. (M)b	Agyei et al. 2022	Kunutsor and Powles 2014	Dake at al. (F) 2016
Obirikorang et al. (M) 2016	235	34	0.7						Li et al. (F) 2020	Mogre et al. (M)a 2015	Mogre et al. (F) 2014			Obirikorang et al. (M)b	Aryee et al (M) 2013		Dake at al. (F) 2016	Li et al. (F) 2020				Dake at al. (F) 2016	Osei-Yeboah et al. (F) 2018	Agongo et al. (F) 2018	Appiah et al. 2020	Agongo et al. (F) 2018	Dake at al. (M) 2016
Obirikorang et al. (F) 2016	308	264	0.7						Chauwa et al. (F) 2020	Anto et al. 2020	Appiah et al. 2020			Mogre et al. (M) 2014	Obirikorang et al. (M)b		Dake at al. (M) 2016	Li et al. (M) 2020				Dake at al. (M) 2016	Mogre et al. (F)a 2015	Agongo et al. (M) 2018	Eric Kwasi Ofori et al. 2019	Agongo et al. (M) 2018	Ofori & Angmorterh 2019
Ofori & Angmorterh 2019	120	26	0.75						Osei-Yeboah et al. (F) 2018	Obirikorang et al. (M)a 2017	Dake at al. (M) 2016			Eric Kwasi Ofori et al. 2019	Mogre et al. (M) 2014		Kushetor et. 2020					Kushetor et. 2020	Chauwa et al. (M) 2020	Addae et al. 2022	Anto et al. 2020	Addae et al. 2022	Agyei et al. 2022
Agongo et al. (M) 2018	846	8	0.55						Mogre et al. (F)a 2015	Aryee et al (M) 2013	Agongo et al. (M) 2018			Addo et al. 2015	Addo et al. 2015		Lartey et al. (M) 2019					Lartey et al. (M) 2019	Osei-Yeboah et al. (M) 2018	Ramsay et al. (F) 2018		Addo et al. 2015
Agongo et al. (F) 2018	993	41	0.55						Obirikorang et al. (F)a 2017	Yakong et al.(M) 2015	Ramsay et al. (M) 2018			Ofori & Angmorterh 2019	Ofori & Angmorterh 2019		Obirikorang et al. (rural) 2015					Obirikorang et al. (rural) 2015	Mogre et al. (M)a 2015	Ramsay et al. (M) 2018		Anto et al. 2020
Agyemang et al. (M rural) 2016	405	6	0.7						Aryee et al (F) 2013	Obirikorang et al. (M)b	Li et al. (M) 2020			Kortei et al. 2021	Agyei et al. 2022		Obirikorang et al. (urban) 2015					Obirikorang et al. (urban) 2015		Tuoyire et al. 2018
Agyemang et al. (F rural) 2016	638	53	0.7						Yakong et al.(F) 2015	Duodu et al. (M) 2015	Anto et al. 2020			Agyei et al. 2022	Arthur et al. 2014		Lartey et al. (F) 2019					Lartey et al. (F) 2019
Agyemang et al. (M urban) 2016	415	29	0.7						Obirikorang et al. (F)b 2016	Kasu et al. (M) 2015	Obirikorang et al. (M)a 2017			Arthur et al. 2014	Doku 2017		Mogre et al.(F) 2015					Yakong et al.(F) 2015
Agyemang et al. (F urban) 2016	1034	351	0.7						Duodu et al. (F) 2015	Mogre et al. (M) 2014	Aryee et al (M) 2013			Lartey et al. (F) 2019	Tuoyire et al. 2018		Obirikorang et al. (F) 2016					Yakong et al.(M) 2015
Ramsay et al. (M) 2018	1091	13	0.5						Kasu et al. (F) 2015		Obirikorang et al. (M)b			Agbozo et al., 2018			Yakong et al.(F) 2015					Duodu et al. (F) 2015
Ramsay et al. (F) 2018	923	39	0.5						Mogre et al. (F) 2014		Duodu et al. (M) 2015			Mogre et al.(F) 2015			Mogre et al (M) 2015					Duodu et al. (M) 2015
Tuoyire et al. 2018	36	16	0.55								Kasu et al. (M) 2015			Obirikorang et al. (F) 2016			Obirikorang et al. (M) 2016					Stringhini et al. 2016
Li et al. (M) 2020	464	37	0.8								Mogre et al. (M) 2014			Chauwa et al. (F) 2020			Yakong et al.(M) 2015					Obirikorang et al. (F)b 2016
Li et al. (F) 2020	642	200	0.8								Eric Kwasi Ofori et al. 2019			Osei-Yeboah et al. (F) 2018								Obirikorang et al. (M)b
Stringhini et al. 2016	441	46	0.8								Addo et al. 2015			Mogre et al. (F)a 2015								Addo et al. 2015
Obirikorang et al. (rural) 2015	360	87	0.75								Ofori & Angmorterh 2019			Yakong et al.(F) 2015								Agyemang et al. (F rural) 2016
Obirikorang et al. (urban) 2015	312	156	0.75								Stringhini et al. 2016			Mogre et al (M) 2015								Agyemang et al. (F urban) 2016
Chauwa et al. (M) 2020	47	3	0.5								Kortei et al. 2021			Obirikorang et al. (M) 2016								Agyemang et al. (M rural) 2016
Chauwa et al. (F) 2020	59	10	0.5								Agyei et al. 2022			Chauwa et al. (M) 2020								Agyemang et al. (M urban) 2016
Osei-Yeboah et al. (M) 2018	48	1	0.7								Arthur et al. 2014			Osei-Yeboah et al. (M) 2018								Agongo et al. (F) 2018
Osei-Yeboah et al. (F) 2018	64	13	0.7								Kunutsor and Powles 2014			Mogre et al. (M)a 2015								Agongo et al. (M) 2018
Mogre et al. (M)a 2015	132	18	0.6											Yakong et al.(M) 2015								Li et al. (F) 2020
Mogre et al. (F)a 2015	246	58	0.6											Doku 2017								Li et al. (M) 2020
Doku 2017	1857	241	0.7											Tuoyire et al. 2018								Addae et al. 2022
Anto et al. 2020	524	100	0.7																			Ramsay et al. (F) 2018
Obirikorang et al. (M)a 2017	179	1	0.7																			Ramsay et al. (M) 2018
Obirikorang et al. (F)a 2017	121	4	0.7																			Suara et al. 2019
Kortei et al. 2021	131	32	0.7																			Kortei et al. 2021
Agyei et al. 2022	129	10	0.7																			Agbozo et al., 2018
Aryee et al (M) 2013	74	1	0.75																			Anto et al. 2020
Aryee et al (F) 2013	146	23	0.75																			Ofori & Angmorterh 2019
Yakong et al.(M) 2015	100	27	0.65																			Agyei et al. 2022
Yakong et al.(F) 2015	100	23	0.65																			Appiah et al. 2020
Obirikorang et al. (M)b	133	17	0.65																			Eric Kwasi Ofori et al. 2019
Obirikorang et al. (F)b 2016	692	226	0.65																			Chauwa et al. (F) 2020
Agbozo et al., 2018	120	20	0.8																			Osei-Yeboah et al. (F) 2018
Duodu et al. (M) 2015	26	0	0.5																			Mogre et al. (F)a 2015
Duodu et al. (F) 2015	109	32	0.5																			Chauwa et al. (M) 2020
Kasu et al. (M) 2015	73	7	0.7																			Osei-Yeboah et al. (M) 2018
Kasu et al. (F) 2015	85	13	0.7																			Mogre et al. (M)a 2015
Mogre et al. (M) 2014	445	3	0.7
Mogre et al. (F) 2014	201	9	0.7
Arthur et al. 2014	206	25	0.5
Kunutsor and Powles 2014	574	12	0.6
									Subgroup Analysis
ObesityRE	prev	lci	hci	range	Q	I2			Gender
RE, Obesity	0.143464	0.1097	0.180872	0.0711723	3270.5	98.3183			Age
									Setting
ObesityQE									Educational Level
QE, Obesity	0.133308	0.0829203	0.193132	0.110211	3270.5	98.3183			Year
									Diabetes status
									Geographical location
									Marital Status

## Sheet: overweight
		OVERWEIGHT
Study name	N	cases	Qi		Female	Male	Young adult	Aged	Rural	Urban	High Educational Level	Low Educational level	2013/2014	2015/2016	2017/2018	2019/2020	Diabetes	Non-diabetes	Middle sector	Northern sector	Southern sector	Married	Single
Eric Kwasi Ofori et al.2019	120	38	0.75		Addae et 2022	Appiah et al.2020	Addae et 2022	Lartey et al. (F)2019	Agongo et al. (F)2018	Addae et 2022	Duodu et al. (F)2015	Dake at al. (F)2016	Kasu et al. (F)2015	Duodu et al. (F)2015	Addae et 2022	Anto et al.2020	Obirikorang et al. (F) c2016	Kasu et al. (F)2015	Obirikorang et al. (F) c2016	Suara et al.2019	Kasu et al. (F)2015	Obirikorang et al. (F) c2016	Obirikorang et al. (F)a2017
Addae et 2022	455	136	0.8		Kushetor et.2020	Dake at al. (M)2016	Kushetor et.2020	Lartey et al. (M)2019	Ramsay et al. (F)2018	Suara et al.2019	Duodu et al. (M)2015	Agongo et al. (F)2018	Kasu et al. (M)2015	Duodu et al. (M)2015	Ramsay et al. (F)2018	Ofori & Angmorterh 2019	Obirikorang et al. (M) c2016	Kasu et al. (M)2015	Obirikorang et al. (M) c2016	Aryee et al (F)2013	Kasu et al. (M)2015	Obirikorang et al. (M) c2016	Obirikorang et al. (M)a2017
Kushetor et.2020	4337	990	0.7		Suara et al.2019	Lartey et al. (M)2019	Suara et al.2019	Agbozo et al., 2018	Kasu et al. (F)2015	Obirikorang et al. (F)a2017	Kasu et al. (F)2015	Agongo et al. (M)2018	Obirikorang et al. (F)a2017	Obirikorang et al. (F)b2016	Ramsay et al. (M)2018	Agyei et al.2022		Obirikorang et al. (F)a2017	Obirikorang et al. (F)a2017	Mogre et al. (F)2014	Doku 2017	Chauwa et al. (F)2020	Mogre et al. (F)2014
Suara et al.2019	277	26	0.7		Dake at al. (F)2016	Obirikorang et al. (M) c2016	Dake at al. (F)2016		Agongo et al. (M)2018	Aryee et al (F)2013	Kasu et al. (M)2015	Dake at al. (M)2016	Aryee et al (F)2013	Obirikorang et al. (M)b2016	Suara et al.2019	Appiah et al.2020		Aryee et al (F)2013	Obirikorang et al. (M)a2017	Aryee et al (M)2013	Dake at al. (F)2016	Osei-Yeboah et al. (F)2018	Mogre et al. (M)2014
Addo et al.2015	180	68	0.7		Lartey et al. (F)2019	Agongo et al. (M)2018	Agongo et al. (F)2018		Ramsay et al. (M)2018	Obirikorang et al. (F)b2016	Addae et 2022		Mogre et al. (F)2014	Addo et al.2015	Kortei et al.2021	Eric Kwasi Ofori et al.2019		Mogre et al. (F)2014	Arthur et al.2014	Mogre et al. (M)2014	Dake at al. (M)2016	Mogre et al. (F)a2015	Obirikorang et al. (F)b2016
Appiah et al.2020	100	32	0.65		Obirikorang et al. (F) c2016	Ramsay et al. (M)2018	Ramsay et al. (F)2018		Kasu et al. (M)2015	Mogre et al. (F)2014	Obirikorang et al. (F)a2017		Obirikorang et al. (M)a2017	Agongo et al. (F)2018	Agbozo et al., 2018	Chauwa et al. (F)2020		Obirikorang et al. (M)a2017	Chauwa et al. (F)2020	Yakong et al.(F)2015	Duodu et al. (F)2015	Chauwa et al. (M)2020	Obirikorang et al. (M)b2016
Dake at al. (M)2016	302	57	0.75		Agongo et al. (F)2018	Chauwa et al. (M)2020	Obirikorang et al. (F)a2017			Appiah et al.2020	Aryee et al (F)2013		Aryee et al (M)2013	Agongo et al. (M)2018		Osei-Yeboah et al. (F)2018		Aryee et al (M)2013	Osei-Yeboah et al. (F)2018	Yakong et al.(M)2015	Duodu et al. (M)2015	Osei-Yeboah et al. (M)2018	Tuoyire et al.2018
Dake at al. (F)2016	355	96	0.75		Ramsay et al. (F)2018	Osei-Yeboah et al. (M)2018	Aryee et al (F)2013			Dake at al. (M)2016	Obirikorang et al. (F)b2016		Mogre et al. (M)2014			Mogre et al. (F)a2015		Mogre et al. (M)2014	Mogre et al. (F)a2015	Obirikorang et al. (F)b2016	Addo et al.2015	Mogre et al. (M)a2015	Dake at al. (F)2016
Lartey et al. (M)2019	682	160	0.6		Tuoyire et al.2018	Mogre et al. (M)a2015	Obirikorang et al. (F)b2016			Anto et al.2020	Mogre et al. (F)2014		Arthur et al.2014			Chauwa et al. (M)2020		Arthur et al.2014	Chauwa et al. (M)2020	Obirikorang et al. (M)b2016	Kortei et al.2021	Suara et al.2019	Dake at al. (M)2016
Lartey et al. (F)2019	981	247	0.6		Chauwa et al. (F)2020	Anto et al.2020	Duodu et al. (F)2015			Obirikorang et al. (M)a2017	Anto et al.2020		Doku 2017			Osei-Yeboah et al. (M)2018		Doku 2017	Osei-Yeboah et al. (M)2018	Agongo et al. (F)2018	Agbozo et al., 2018	Agongo et al. (F)2018	Ofori & Angmorterh 2019
Obirikorang et al. (M) c2016	235	71	0.7		Osei-Yeboah et al. (F)2018	Obirikorang et al. (M)a2017	Kasu et al. (F)2015			Aryee et al (M)2013	Obirikorang et al. (M)a2017		Tuoyire et al.2018			Mogre et al. (M)a2015		Tuoyire et al.2018	Mogre et al. (M)a2015	Agongo et al. (M)2018	Ofori & Angmorterh 2019	Agongo et al. (M)2018	Agyei et al.2022
Obirikorang et al. (F) c2016	308	215	0.7		Mogre et al. (F)a2015	Aryee et al (M)2013	Mogre et al. (F)2014			Obirikorang et al. (M)b2016	Aryee et al (M)2013		Dake at al. (F)2016					Dake at al. (F)2016		Addae et 2022	Agyei et al.2022	Addae et 2022
Ofori & Angmorterh 2019	120	38	0.75		Obirikorang et al. (F)a2017	Yakong et al.(M)2015	Appiah et al.2020			Mogre et al. (M)2014	Obirikorang et al. (M)b2016		Dake at al. (M)2016					Dake at al. (M)2016		Ramsay et al. (F)2018	Appiah et al.2020	Addo et al.2015
Agongo et al. (M)2018	846	50	0.55		Aryee et al (F)2013	Obirikorang et al. (M)b2016	Dake at al. (M)2016			Eric Kwasi Ofori et al.2019	Mogre et al. (M)2014		Kushetor et.2020					Kushetor et.2020		Ramsay et al. (M)2018	Eric Kwasi Ofori et al.2019	Anto et al.2020
Agongo et al. (F)2018	993	149	0.55		Yakong et al.(F)2015	Duodu et al. (M)2015	Agongo et al. (M)2018			Addo et al.2015	Addo et al.2015		Lartey et al. (M)2019					Lartey et al. (M)2019		Tuoyire et al.2018	Anto et al.2020
Ramsay et al. (M)2018	1091	66	0.5		Obirikorang et al. (F)b2016	Kasu et al. (M)2015	Ramsay et al. (M)2018			Ofori & Angmorterh 2019	Ofori & Angmorterh 2019		Lartey et al. (F)2019					Lartey et al. (F)2019
Ramsay et al. (F)2018	923	131	0.5		Duodu et al. (F)2015	Mogre et al. (M)2014	Anto et al.2020			Kortei et al.2021	Agyei et al.2022		Obirikorang et al. (F) c2016					Yakong et al.(F)2015
Tuoyire et al.2018	36	8	0.55		Kasu et al. (F)2015		Obirikorang et al. (M)a2017			Agyei et al.2022	Arthur et al.2014		Yakong et al.(F)2015					Yakong et al.(M)2015
Chauwa et al. (M)2020	47	8	0.5		Mogre et al. (F)2014		Aryee et al (M)2013			Arthur et al.2014	Doku 2017		Obirikorang et al. (M) c2016					Duodu et al. (F)2015
Chauwa et al. (F)2020	59	9	0.5				Obirikorang et al. (M)b2016			Lartey et al. (F)2019	Tuoyire et al.2018		Yakong et al.(M)2015					Duodu et al. (M)2015
Osei-Yeboah et al. (M)2018	48	18	0.7				Duodu et al. (M)2015			Agbozo et al., 2018								Obirikorang et al. (F)b2016
Osei-Yeboah et al. (F)2018	64	25	0.7				Kasu et al. (M)2015			Obirikorang et al. (F) c2016								Obirikorang et al. (M)b2016
Mogre et al. (M)a2015	132	56	0.6				Mogre et al. (M)2014			Chauwa et al. (F)2020								Addo et al.2015
Mogre et al. (F)a2015	246	90	0.6				Eric Kwasi Ofori et al.2019			Osei-Yeboah et al. (F)2018								Agongo et al. (F)2018
Doku 2017	1857	575	0.7				Addo et al.2015			Mogre et al. (F)a2015								Agongo et al. (M)2018
Anto et al.2020	524	186	0.7				Ofori & Angmorterh 2019			Yakong et al.(F)2015								Addae et 2022
Obirikorang et al. (M)a2017	179	21	0.7				Kortei et al.2021			Obirikorang et al. (M) c2016								Ramsay et al. (F)2018
Obirikorang et al. (F)a2017	121	27	0.7				Agyei et al.2022			Chauwa et al. (M)2020								Ramsay et al. (M)2018
Kortei et al.2021	131	28	0.7				Arthur et al.2014			Osei-Yeboah et al. (M)2018								Suara et al.2019
Agyei et al.2022	129	29	0.7							Mogre et al. (M)a2015								Kortei et al.2021
Aryee et al (M)2013	74	6	0.75							Yakong et al.(M)2015								Agbozo et al., 2018
Aryee et al (F)2013	146	27	0.75							Doku 2017								Anto et al.2020
Yakong et al.(M)2015	100	24	0.65							Tuoyire et al.2018								Ofori & Angmorterh 2019
Yakong et al.(F)2015	100	34	0.65															Agyei et al.2022
Obirikorang et al. (M)b2016	133	40	0.65															Appiah et al.2020
Obirikorang et al. (F)b2016	692	225	0.65															Eric Kwasi Ofori et al.2019
Agbozo et al., 2018	120	26	0.8															Chauwa et al. (F)2020
Duodu et al. (M)2015	26	2	0.55															Osei-Yeboah et al. (F)2018
Duodu et al. (F)2015	109	28	0.55															Mogre et al. (F)a2015
Kasu et al. (M)2015	73	17	0.7															Chauwa et al. (M)2020
Kasu et al. (F)2015	85	23	0.7
Mogre et al. (M)2014	445	18	0.7
Mogre et al. (F)2014	201	42	0.7
Arthur et al.2014	206	98	0.5
OverweightRE	prev	lci	hci	range	Q	I2		Subgroup Analysis
RE, Overweight	0.24401	0.20709	0.282918	0.0758279	1416.69	96.9648		Gender
								Age
								Setting
Overweight QE								Educational Level
QE, Overweight	0.230616	0.170669	0.296513	0.125844	1416.69	96.9648		Year
								Diabetes status
								Geographical location
								Marital Status

## Sheet: Mean BMI
study name	ES	lo 95%CI	Hi 95%CI	Qi		Female	Male	Young adult	Aged	Rural	Urban	High Educational level	Low Educational level	2013/2014	2015/2016	2017/2018	2019/2020	2021/2022	Diabetes	Non diabetes	Middle	Northern	Southern	Married	Single
Eric Kwasi Ofori et al.2019	26.37	25.3484	36.045	0.75		Dake at al. (F)2016	Appiah et al.2020	Eric Kwasi Ofori et al.2019	Lartey et al. (M)2019	Agongo et al. (M)2018	Eric Kwasi Ofori et al.2019	Duodu et al. (M)2015	Dake at al. (F)2016	Obirikorang et al. (M)a2017	Duodu et al. (M)2015	Ramsay et al. (M)2018	Agyei et al.2022	Abagre et al. (M)2022	Mogre et al. (M)a2015	Obirikorang et al. (M)a2017	Obirikorang et al. (M)c2016	Mogre et al. (M)a2015	Dake at al. (F)2016	Obirikorang et al. (M)c2016	Obirikorang et al. (M)a2017
Addo et al.2015	26.9	26.3595	36.8613	0.8		Lartey et al. (F)2019	Dake at al. (M)2016	Addo et al.2015	Lartey et al. (F)2019	Agongo et al. (F)2018	Addo et al.2015	Duodu et al. (F)2015	Agyemang et al. (M rural)2016	Obirikorang et al. (F)a2017	Duodu et al. (F)2015	Ramsay et al. (F)2018	Agyemang-Yeboah et al (M)2019	Abagre et al. (F)2022	Mogre et al. (F)a2015	Obirikorang et al. (F)a2017	Obirikorang et al. (F)c2016	Mogre et al. (F)a2015	Dake at al. (M)2016	Obirikorang et al. (F)c2016	Obirikorang et al. (F)a2017
Appiah et al.2020	24.4	23.616	33.7706	0.65		Obirikorang et al. (F)c2016	Lartey et al. (M)2019	Appiah et al.2020		Ramsay et al. (M)2018	Appiah et al.2020	Addo et al.2015	Agyemang et al. (F rural)2016	Aryee et al (M)2013	Addo et al.2015		Agyemang-Yeboah et al (F)2019		Mogre et al. (M)b2014	Aryee et al (M)2013	Agyemang-Yeboah et al (M)2019	Mogre et al. (M)b2014	Duodu et al. (M)2015	Mogre et al. (M)a2015	Agyemang et al. (M rural)2016
Dake at al. (M)2016	23.34	22.9238	32.6402	0.75		Agongo et al. (F)2018	Obirikorang et al. (M)c2016	Dake at al. (M)2016		Ramsay et al. (F)2018	Dake at al. (M)2016	Obirikorang et al. (M)a2017	Agyemang et al. (M urban)2016	Aryee et al (F)2013	Obirikorang et al. (M)b2016		Eric Kwasi Ofori et al.2019		Mogre et al. (F)b2014	Aryee et al (F)2013	Agyemang-Yeboah et al (F)2019	Mogre et al. (F)b2014	Duodu et al. (F)2015	Mogre et al. (F)a2015	Agyemang et al. (F rural)2016
Dake at al. (F)2016	27.49	26.7743	37.4989	0.75		Ramsay et al. (F)2018	Agongo et al. (M)2018	Dake at al. (F)2016		Kunutsor and Powles 2014	Osei-Yeboah et al. (M)2018	Obirikorang et al. (F)a2017	Agyemang et al. (F urban)2016	Mogre et al. (M)2014	Obirikorang et al. (F)b2016		Appiah et al.2020		Obirikorang et al. (M)c2016	Mogre et al. (M)2014	Abagre et al. (M)2022	Mogre et al. (M)c2014	Addo et al.2015	Mogre et al. (M)b2014	Agyemang et al. (M urban)2016
Lartey et al. (M)2019	23.1	22.8148	32.4039	0.6		Tuoyire et al.2018	Ramsay et al. (M)2018	Agongo et al. (M)2018		Abagre et al. (M)2022	Osei-Yeboah et al. (F)2018	Agyei et al.2022	Agongo et al. (M)2018	Mogre et al. (F)2014	Agyemang et al. (M rural)2016				Obirikorang et al. (F)c2016	Mogre et al. (F)2014	Abagre et al. (F)2022	Mogre et al. (F)c2014	Yeboah et al. (M)2018	Mogre et al. (F)b2014	Agyemang et al. (F urban)2016
Lartey et al. (F)2019	25.8	25.3807	35.5938	0.6		Osei-Yeboah et al. (F)2018	Mogre et al. (M)a2015	Agongo et al. (F)2018		Abagre et al. (F)2022	Asare-Anane et al. (Shift)2015	Aryee et al (M)2013	Agongo et al. (F)2018	Arthur et al.2014	Agyemang et al. (F rural)2016				Mogre et al. (M)c2014	Arthur et al.2014	Obirikorang et al. (M)a2017	Aryee et al (M)2013	Yeboah et al. (F)2018	Kunutsor and Powles 2014	Mogre et al. (M)2014
Obirikorang et al. (M)c2016	22.31	22.2422	31.5396	0.7		Mogre et al. (F)a2015	Obirikorang et al. (M)a2017	Ramsay et al. (M)2018			Asare-Anane et al. (Non Shift)2015	Aryee et al (F)2013	Kunutsor and Powles 2014	Tuoyire et al.2018	Agyemang et al. (M urban)2016				Mogre et al. (F)c2014	Tuoyire et al.2018	Obirikorang et al. (F)a2017	Aryee et al (F)2013	Asare-Anane et al. (Shift)2015	Agongo et al. (M)2018	Mogre et al. (F)2014
Obirikorang et al. (F)c2016	24.76	24.693	34.4865	0.7		Obirikorang et al. (F)a2017	Aryee et al (M)2013	Ramsay et al. (F)2018			Obirikorang et al. (M)a2017	Obirikorang et al. (M)b2016	Abagre et al. (M)2022	Dake at al. (F)2016	Agyemang et al. (F urban)2016				Agyemang-Yeboah et al (M)2019	Dake at al. (F)2016	Arthur et al.2014	Mogre et al. (M)2014	Asare-Anane et al. (Non Shift)2015	Agongo et al. (F)2018	Obirikorang et al. (M)b2016
Agongo et al. (M)2018	20.87	20.6577	29.7329	0.55		Aryee et al (F)2013	Yakong et al.(M)2015	Li et al. (M)2020			Obirikorang et al. (F)a2017	Obirikorang et al. (F)b2016	Abagre et al. (F)2022	Kunutsor and Powles 2014	Agongo et al. (M)2018				Agyemang-Yeboah et al (F)2019	Kunutsor and Powles 2014	Obirikorang et al. (rural)2015	Mogre et al. (F)2014	Agyei et al.2022	Addo et al.2015	Obirikorang et al. (F)b2016
Agongo et al. (F)2018	22.28	22.0405	31.4321	0.55		Yakong et al.(F)2015	Obirikorang et al. (M)b2016	Li et al. (F)2020			Agyei et al.2022	Mogre et al. (M)2014	Dake at al. (M)2016	Dake at al. (M)2016	Agongo et al. (F)2018				Abagre et al. (M)2022	Dake at al. (M)2016	Obirikorang et al. (urban)2015	Kunutsor and Powles 2014	Eric Kwasi Ofori et al.2019	Yeboah et al. (M)2018	Tuoyire et al.2018
Agyemang-Yeboah et al (M)2019	26.5	25.5853	36.2415	0.7		Obirikorang et al. (F)b2016	Duodu et al. (M)2015	Osei-Yeboah et al. (M)2018			Aryee et al (M)2013	Mogre et al. (F)2014	Agyemang-Yeboah et al (M)2019	Mogre et al. (M)a2015	Li et al. (M)2020				Abagre et al. (F)2022	Lartey et al. (M)2019	Agyemang et al. (M rural)2016	Yakong et al.(M)2015	Appiah et al.2020	Yeboah et al. (F)2018	Dake at al. (F)2016
Agyemang-Yeboah et al (F)2019	28.3	27.7447	38.5222	0.7		Duodu et al. (F)2015	Mogre et al. (M)2014	Osei-Yeboah et al. (F)2018			Aryee et al (F)2013	Arthur et al.2014	Agyemang-Yeboah et al (F)2019	Mogre et al. (F)a2015	Li et al. (F)2020					Obirikorang et al. (rural)2015	Agyemang et al. (F rural)2016	Yakong et al.(F)2015			Dake at al. (M)2016
Mogre et al. (M)c2014	24.28	22.3919	33.1868	0.6		Mogre et al. (F)2014		Asare-Anane et al. (Shift)2015			Obirikorang et al. (M)b2016	Tuoyire et al.2018	Mogre et al. (M)a2015	Mogre et al. (M)b2014	Yeboah et al. (M)2018					Obirikorang et al. (urban)2015	Agyemang et al. (M urban)2016	Obirikorang et al. (M)b2016			Agyei et al.2022
Mogre et al. (F)c2014	24.16	22.9203	33.2996	0.6				Asare-Anane et al. (Non Shift)2015			Obirikorang et al. (F)b2016		Mogre et al. (F)a2015	Mogre et al. (F)b2014	Yeboah et al. (F)2018					Lartey et al. (F)2019	Agyemang et al. (F urban)2016	Obirikorang et al. (F)b2016
Agyemang et al. (M rural)2016	20.9	20.6	29.7318	0.65				Obirikorang et al. (M)a2017			Mogre et al. (M)2014		Mogre et al. (M)b2014	Lartey et al. (M)2019	Osei-Yeboah et al. (M)2018					Yakong et al.(M)2015	Osei-Yeboah et al. (M)2018	Agongo et al. (M)2018
Agyemang et al. (F rural)2016	23.7	23.35	33.1009	0.65				Obirikorang et al. (F)a2017			Mogre et al. (F)2014		Mogre et al. (F)b2014	Obirikorang et al. (rural)2015	Osei-Yeboah et al. (F)2018					Yakong et al.(F)2015	Osei-Yeboah et al. (F)2018	Agongo et al. (F)2018
Agyemang et al. (M urban)2016	24.1	23.7498	33.5822	0.65				Agyei et al.2022			Arthur et al.2014			Obirikorang et al. (urban)2015	Asare-Anane et al. (Shift)2015					Duodu et al. (M)2015		Ramsay et al. (M)2018
Agyemang et al. (F urban)2016	28	27.7001	38.2603	0.65				Aryee et al (M)2013			Lartey et al. (F)2019			Lartey et al. (F)2019	Asare-Anane et al. (Non Shift)2015					Duodu et al. (F)2015		Ramsay et al. (F)2018
Ramsay et al. (M)2018	20.6	18.9504	28.7835	0.5				Aryee et al (F)2013			Obirikorang et al. (M)c2016			Obirikorang et al. (M)c2016						Addo et al.2015		Tuoyire et al.2018
Ramsay et al. (F)2018	21.4	19.2517	29.5568	0.5				Obirikorang et al. (M)b2016			Obirikorang et al. (F)c2016			Obirikorang et al. (F)c2016						Obirikorang et al. (M)b2016
Tuoyire et al.2018	33.5	30.2333	43.7381	0.55				Obirikorang et al. (F)b2016			Agyemang-Yeboah et al (M)2019			Mogre et al. (M)c2014						Obirikorang et al. (F)b2016
Li et al. (M)2020	23.6	23.2269	32.9711	0.8				Duodu et al. (M)2015			Agyemang-Yeboah et al (F)2019			Mogre et al. (F)c2014						Agyemang et al. (M rural)2016
Li et al. (F)2020	27.4	26.9204	37.48	0.8				Duodu et al. (F)2015			Mogre et al. (M)c2014			Yakong et al.(M)2015						Agyemang et al. (F rural)2016
Obirikorang et al. (rural)2015	25.3	20.5998	33.3271	0.75				Mogre et al. (M)2014			Mogre et al. (F)c2014			Yakong et al.(F)2015						Agyemang et al. (M urban)2016
Obirikorang et al. (urban)2015	29.9	26.4002	39.363	0.75				Mogre et al. (F)2014			Mogre et al. (M)a2015									Agyemang et al. (F urban)2016
Yeboah et al. (M)2018	24.1	23.6097	33.5262	0.75				Arthur et al.2014			Mogre et al. (F)a2015									Agongo et al. (M)2018
Yeboah et al. (F)2018	25.6	25.0312	35.2966	0.75				Kunutsor and Powles 2014			Mogre et al. (M)b2014									Agongo et al. (F)2018
Abagre et al. (M)2022	25.6	24.9925	35.2816	0.7							Mogre et al. (F)b2014									Li et al. (M)2020
Abagre et al. (F)2022	25.87	25.2353	35.5945	0.7							Yakong et al.(M)2015									Li et al. (F)2020
Osei-Yeboah et al. (M)2018	23.9	22.9664	33.1077	0.7							Yakong et al.(F)2015									Yeboah et al. (M)2018
Osei-Yeboah et al. (F)2018	26.4	25.322	36.0594	0.7							Tuoyire et al.2018									Yeboah et al. (F)2018
Asare-Anane et al. (Shift)2015	26.9	26.0518	36.7451	0.7																Osei-Yeboah et al. (M)2018
Asare-Anane et al. (Non Shift)2015	25.2	24.5066	34.7684	0.7																Osei-Yeboah et al. (F)2018
Mogre et al. (M)a2015	26.3	25.3788	35.9995	0.6																Asare-Anane et al. (Shift)2015
Mogre et al. (F)a2015	27	26.2752	36.9111	0.6																Asare-Anane et al. (Non Shift)2015
Mogre et al. (M)b2014	24.28	22.9622	33.4137	0.65																Ramsay et al. (M)2018
Mogre et al. (F)b2014	23.74	23.004	32.9938	0.65																Ramsay et al. (F)2018
Obirikorang et al. (M)a2017	21.28	21.2507	30.3091	0.7																Agyei et al.2022
Obirikorang et al. (F)a2017	22.78	22.7265	32.1128	0.7																Eric Kwasi Ofori et al.2019
Agyei et al.2022	23.94	23.1669	33.2203	0.7																Appiah et al.2020
Aryee et al (M)2013	23	22.7722	32.3067	0.75
Aryee et al (F)2013	26	25.8378	35.9317	0.75
Yakong et al.(M)2015	26.54	25.5404	36.257	0.65
Yakong et al.(F)2015	26.5	25.4612	36.1942	0.65
Obirikorang et al. (M)b2016	24.64	24.4921	34.3108	0.65
Obirikorang et al. (F)b2016	27.86	27.8235	38.1918	0.65
Duodu et al. (M)2015	23.7	22.4315	32.7311	0.55
Duodu et al. (F)2015	28	26.9487	37.9819	0.55
Mogre et al. (M)2014	21.32	21.1035	30.2781	0.7
Mogre et al. (F)2014	22.84	22.2663	31.9718	0.7
Arthur et al.2014	26.08	25.5943	35.903	0.5
Kunutsor and Powles 2014	21.8	21.5464	30.8449	0.6
	WM	95%CI				Subgroup Analysis
Mean BMI RE	24.6135	23.9141	25.3129			Gender
						Age
Mean BMI QE	24.7176	24.0132	25.422			Setting
						Educational Level
						Year
						Diabetes status
						Geographical location
						Marital Status

## Sheet: Sheet1
		Study name	ES	Lo 95% CI	Hi 95% CI	Qi
